# Supplementary material for: Circular RNA RBM33 contributes to extracellular matrix degradation via miR-4268/EPHB2 axis in abdominal aortic aneurysm
Source: PeerJ. 2021 Nov 16;9:e12232. doi: 10.7717/peerj.12232 (PMC8603816; doi:10.7717/peerj.12232)
Supplement: Supplemental Information 5 [file peerj-09-12232-s005.zip]

Archive with 9 entries (8 files):
- Supplemental_Raw data for RT-qPCR/
- Supplemental_Raw data for RT-qPCR/Figure 3A Raw data for RT-qPCR.xlsx
- Supplemental_Raw data for RT-qPCR/Figure 3B Raw data for RT-qPCR.xlsx
- Supplemental_Raw data for RT-qPCR/Figure 4A Raw data for RT-qPCR.xlsx
- Supplemental_Raw data for RT-qPCR/Figure 4B Raw data for RT-qPCR.xlsx
- Supplemental_Raw data for RT-qPCR/Figure 5B Raw data for RT-qPCR.xlsx
- Supplemental_Raw data for RT-qPCR/Figure 5E Raw data for RT-qPCR.xlsx
- Supplemental_Raw data for RT-qPCR/Figure 6A Raw data for RT-qPCR.xlsx
- Supplemental_Raw data for RT-qPCR/Figure 6B Raw data for RT-qPCR.xlsx
