# Supplementary material for: Circular RNA RBM33 contributes to extracellular matrix degradation via miR-4268/EPHB2 axis in abdominal aortic aneurysm
Source: PeerJ. 2021 Nov 16;9:e12232. doi: 10.7717/peerj.12232 (PMC8603816; doi:10.7717/peerj.12232)
Supplement: Supplemental Information 5 [file peerj-09-12232-s005.zip › Supplemental_Raw data for RT-qPCR/Figure 3A Raw data for RT-qPCR.xlsx]

## Sheet: Sheet1
Figure 3A Raw data for five candidate circiRNAs detected by RT-qPCR
	Sample Name	GAPDH	HLA-DRB6	Delta Ct	Delta Delta Ct	RQ（2-Delta Delta Ct）
	C1	22.3073	28.9857	6.67837	0	1
	C2	22.2508	27.6386	5.38783	-1.29055	2.44621
	C3	22.9259	27.3145	4.38867	-2.2897	4.88956
	A1	22.1721	25.3467	3.17464	-3.50373	11.343
	A2	22.7663	24.9454	2.17905	-4.49932	22.6168
	A3	21.7297	24.8153	3.08564	-3.59273	12.0648
	C					2.77859
	A					15.3415
	A/C					5.52135
	p value					0.0301613
	Sample Name	GAPDH	circCFLAR	Delta Ct	Delta Delta Ct	RQ（2-Delta Delta Ct）
	C1	22.3073	26.7443	4.437	0	1
	C2	22.2508	26.6056	4.35484	-0.0821654	1.05861
	C3	22.9259	26.8083	3.88245	-0.554555	1.46872
	A1	22.1721	25.2909	3.11888	-1.31812	2.49341
	A2	22.7663	25.9714	3.20512	-1.23188	2.34874
	A3	21.7297	24.8985	3.16885	-1.26815	2.40853
	C					1.17577
	A					2.41689
	A/C					2.05558
	p value					0.00126522
	Sample Name	GAPDH	circEPSTI1	Delta Ct	Delta Delta Ct	RQ（2-Delta Delta Ct）
	C1	22.3073	31.9852	9.67789	0	1
	C2	22.2508	29.9753	7.72449	-1.95341	3.87288
	C3	22.9259	31.258	8.33215	-1.34575	2.54162
	A1	22.1721	26.4182	4.24612	-5.43177	43.1644
	A2	22.7663	29.9455	7.17914	-2.49875	5.65197
	A3	21.7297	28.7756	7.04597	-2.63192	6.1985
	C					2.4715
	A					18.3383
	A/C					7.41991
	p value					0.271242
	Sample Name	GAPDH	circRBM33	Delta Ct	Delta Delta Ct	RQ（2-Delta Delta Ct）
	C1	22.3073	29.6144	7.30704	0	1
	C2	22.2508	27.0181	4.76729	-2.53975	5.8149
	C3	22.9259	28.2967	5.37087	-1.93617	3.82689
	A1	22.1721	25.7635	3.59146	-3.71559	13.1372
	A2	22.7663	26.3107	3.54438	-3.76266	13.573
	A3	21.7297	26.1071	4.37744	-2.92961	7.61903
	C					3.54726
	A					11.4431
	A/C					3.22589
	p value					0.0291133
	Sample Name	GAPDH	circHLA-IGLJ3	Delta Ct	Delta Delta Ct	RQ（2-Delta Delta Ct）
	C1	22.8267	26.1798	3.35308	0	1
	C2	22.6866	32.4694	9.78286	6.42979	0.0115996
	C3	24.3358	31.6227	7.2869	3.93382	0.0654337
	A1	22.7147	20.8396	-1.87511	-5.22819	37.4835
	A2	22.8061	22.7518	-0.0543213	-3.4074	10.6103
	A3	22.0083	22.9029	0.89458	-2.4585	5.49644
	C					0.359011
	A					17.8634
	A/C					49.7574
	p value					0.152584
