# Supplementary material for: Circular RNA RBM33 contributes to extracellular matrix degradation via miR-4268/EPHB2 axis in abdominal aortic aneurysm
Source: PeerJ. 2021 Nov 16;9:e12232. doi: 10.7717/peerj.12232 (PMC8603816; doi:10.7717/peerj.12232)
Supplement: Supplemental Information 5 [file peerj-09-12232-s005.zip › Supplemental_Raw data for RT-qPCR/Figure 3B Raw data for RT-qPCR.xlsx]

## Sheet: Sheet1
	Figure 3B Raw data for expression of circRBM33 in 20 paired AAA tissues and adjacent normal tissues measured by RT-qPCR
	Sample Name	GAPDH	CircRBM33	Delta Ct	Delta Delta Ct	RQ（2-Delta Delta Ct）
	C1	16.6153	18.6615	2.04618	0	1
	C2	19.2483	21.7356	2.48727	0.441088	0.736579
	C3	18.331	19.9303	1.59927	-0.446915	1.36312
	C4	16.3079	19.3122	3.0043	0.958124	0.514726
	C5	19.8965	22.7029	2.80635	0.760174	0.590425
	C6	17.7747	22.4484	4.67369	2.62751	0.161823
	C7	16.4759	22.082	5.60615	3.55997	0.0847898
	C8	20.1328	21.8221	1.68928	-0.356901	1.28067
	C9	19.8492	21.3785	1.52937	-0.516808	1.43079
	C10	19.24	23.7462	4.50619	2.46001	0.181746
	C11	17.4131	22.952	5.5389	3.49272	0.0888354
	C12	21.3107	22.3792	1.0685	-0.977678	1.96929
	C13	19.0014	21.4067	2.40527	0.359085	0.779659
	C14	19.2329	23.8008	4.56795	2.52177	0.17413
	C15	22.733	27.993	5.26003	3.21385	0.107779
	C16	18.528	21.1287	2.60076	0.554583	0.680854
	C17	17.7288	19.3254	1.59663	-0.449547	1.36561
	C18	16.4472	22.3635	5.91626	3.87008	0.0683897
	C19	21.937	22.9346	0.997679	-1.0485	2.06838
	C20	18.6782	19.084	0.405783	-1.6404	3.11752
	T1	19.7343	25.3138	5.57948	3.5333	0.0863713
	T2	18.5601	19.8467	1.28663	-0.759552	1.69296
	T3	19.9468	20.352	0.405201	-1.64098	3.11878
	T4	19.0663	20.3894	1.32309	-0.723091	1.65072
	T5	19.259	24.7163	5.45729	3.41111	0.0940056
	T6	18.5603	22.7685	4.2082	2.16202	0.223444
	T7	20.5609	20.8019	0.240967	-1.80521	3.49481
	T8	16.8578	17.6803	0.822458	-1.22372	2.33549
	T9	18.7144	20.586	1.87154	-0.174639	1.12868
	T10	18.2167	19.5914	1.37467	-0.671507	1.59274
	T11	20.0038	21.4424	1.43858	-0.607599	1.52372
	T12	18.8724	20.7889	1.91653	-0.129652	1.09403
	T13	20.1582	22.3872	2.22894	0.18276	0.881016
	T14	18.5767	19.3986	0.82193	-1.22425	2.33634
	T15	21.1737	22.6956	1.5219	-0.524284	1.43822
	T16	20.5005	20.161	-0.33959	-2.38577	5.22623
	T17	21.0061	20.9589	-0.0471115	-2.09329	4.26721
	T18	20.2987	22.1638	1.86508	-0.181101	1.13375
	T19	20.1382	20.4067	0.268579	-1.7776	3.42856
	T20	18.4296	19.9892	1.55956	-0.486618	1.40116
	C					0.888256
	T					1.90741
	T/C					2.14737
	p value					0.00740676
