# Supplementary material for: Circular RNA RBM33 contributes to extracellular matrix degradation via miR-4268/EPHB2 axis in abdominal aortic aneurysm
Source: PeerJ. 2021 Nov 16;9:e12232. doi: 10.7717/peerj.12232 (PMC8603816; doi:10.7717/peerj.12232)
Supplement: Supplemental Information 5 [file peerj-09-12232-s005.zip › Supplemental_Raw data for RT-qPCR/Figure 4A Raw data for RT-qPCR.xlsx]

## Sheet: Sheet1
	Figure 4A Raw data for the expression of circRBM33 in VSMCs treated with Ang Π using RT-qPCR
	Sample Name	GAPDH	Circ RBM33	Delta Ct	Delta Delta Ct	RQ（2-Delta Delta Ct）
	blank-1	16.464	25.3777	8.91373	0	1
	blank-2	16.365	25.3907	9.02562	0.111895	0.925372
	blank-3	16.2741	25.5594	9.28527	0.371541	0.772957
	Ang-1	16.6318	24.92	8.28814	-0.625589	1.54284
	Ang-2	16.8119	24.909	8.09705	-0.816678	1.76135
	Ang-3	16.7941	24.8842	8.09012	-0.823613	1.76983
	blank					0.899443
	Ang					1.69134
	Ang/blank					1.88043
	p value					0.00137165
