# Supplementary material for: Circular RNA RBM33 contributes to extracellular matrix degradation via miR-4268/EPHB2 axis in abdominal aortic aneurysm
Source: PeerJ. 2021 Nov 16;9:e12232. doi: 10.7717/peerj.12232 (PMC8603816; doi:10.7717/peerj.12232)
Supplement: Supplemental Information 5 [file peerj-09-12232-s005.zip › Supplemental_Raw data for RT-qPCR/Figure 4B Raw data for RT-qPCR.xlsx]

## Sheet: Sheet1
	Figure 4B Raw data for the expression of circRBM33 in VSMCs transfected with circRBM33 or control vector plasmids using RT-qPCR
	Sample Name	GAPDH	hsa-circ-RBM33	Delta Ct	Delta Delta Ct	RQ（2-Delta Delta Ct）
	PC3.1 1	15.1511	25.231	10.08	0	1
	PC3.1 2	17.0279	25.3985	8.37066	-1.70932	3.27006
	PC3.1 3	16.9391	25.2213	8.28222	-1.79775	3.47678
	RBM33-1 1	15.0984	21.5295	6.43109	-3.64889	12.5437
	RBM33-1 2	14.9103	21.5025	6.59217	-3.4878	11.2185
	RBM33-1 3	14.7461	21.5079	6.76177	-3.31821	9.97426
	RBM33-2 1	13.5276	21.2077	7.68008	-2.39989	5.27764
	RBM33-2 2	14.3557	21.4382	7.08251	-2.99747	7.986
	RBM33-2 3	14.2836	21.0334	6.74987	-3.3301	10.0568
	PC3.1					2.58228
	RBM33-1					11.2455
	RBM33-2					7.77349	p value
	RBM33-1/PC3.1					4.35486	0.00133929
	RBM33-2/PC3.1					3.01032	0.0312397
