# Supplementary material for: Circular RNA RBM33 contributes to extracellular matrix degradation via miR-4268/EPHB2 axis in abdominal aortic aneurysm
Source: PeerJ. 2021 Nov 16;9:e12232. doi: 10.7717/peerj.12232 (PMC8603816; doi:10.7717/peerj.12232)
Supplement: Supplemental Information 5 [file peerj-09-12232-s005.zip › Supplemental_Raw data for RT-qPCR/Figure 5B Raw data for RT-qPCR.xlsx]

## Sheet: Sheet1
	Figure 5B Raw data for RT-qPCR
	Sample Name	U6	miR-4268	ΔCT	ΔΔCT	RQ（2^-ΔΔCT）
	pcDNA3.1-1	13.625	29.1027	15.4777	0	1
	pcDNA3.1-2	13.5891	29.53	15.9409	0.463181	0.725385
	pcDNA3.1-3	13.5349	29.6384	16.1036	0.625815	0.648054
	pcDNA circRBM33-1	13.1125	29.8532	16.7407	1.26296	0.416689
	pcDNA circRBM33-2	13.0176	30.0144	16.9968	1.51903	0.34892
	pcDNA circRBM33-3	13.0699	29.4974	16.4275	0.949807	0.517702
	pcDNA3.1					0.791146
	pcDNA circRBM33					0.42777
	pcDNA circRBM33/pcDNA3.1					0.540697
	p value					0.0364902
