# Supplementary material for: Circular RNA RBM33 contributes to extracellular matrix degradation via miR-4268/EPHB2 axis in abdominal aortic aneurysm
Source: PeerJ. 2021 Nov 16;9:e12232. doi: 10.7717/peerj.12232 (PMC8603816; doi:10.7717/peerj.12232)
Supplement: Supplemental Information 5 [file peerj-09-12232-s005.zip › Supplemental_Raw data for RT-qPCR/Figure 5E Raw data for RT-qPCR.xlsx]

## Sheet: Sheet1
	Figure 5E Raw data for the expression of miR-4628 in VSMCs transfected with miR-4268 mimics or control mimics using RT-qPCR
	Sample Name	U6	hsa-miR-4268	Delta Ct	Delta Delta Ct	RQ（2-Delta Delta Ct）
	mimics-NC 1	10.177	33.6204	23.4434	0	1
	mimics-NC 2	10.1853	32.3325	22.1472	-1.29619	2.4558
	mimics-NC 3	10.1331	32.2328	22.0997	-1.34367	2.53795
	hsa-miR-4268 mimics 1	10.0603	13.8362	3.77591	-19.6675	832709
	hsa-miR-4268 mimics 2	10.2572	13.5892	3.33195	-20.1114	1.13276e+06
	hsa-miR-4268 mimics 3	10.0992	13.7535	3.65424	-19.7891	905984
	mimics-NC					1.99792
	hsa-miR-4268 mimics					117073
	hsa-miR-4268 mimics /mimics-NC					58597.5
	p value					0.000448701
