# Supplementary material for: Circular RNA RBM33 contributes to extracellular matrix degradation via miR-4268/EPHB2 axis in abdominal aortic aneurysm
Source: PeerJ. 2021 Nov 16;9:e12232. doi: 10.7717/peerj.12232 (PMC8603816; doi:10.7717/peerj.12232)
Supplement: Supplemental Information 5 [file peerj-09-12232-s005.zip › Supplemental_Raw data for RT-qPCR/Figure 6A Raw data for RT-qPCR.xlsx]

## Sheet: Sheet1
		Figure 6A Raw data for the SOCS and EPHB2 expression in VSMCs transfected with miR-4268 mimics using RT-qPCR
		Sample Name	GAPDH	SOCS3	ΔCT	ΔΔCT	RQ（2^-ΔΔCT）
		NC 1	15.2938	24.5443	9.25052	0	1
		NC 2	15.3249	24.4069	9.08205	-0.168469	1.12387
		NC 3	15.2936	24.1716	8.87795	-0.372568	1.29466
		miR-4268 mimics 1	15.2888	24.2286	8.93983	-0.310689	1.2403
		miR-4268 mimics 2	14.9885	23.9566	8.96811	-0.28241	1.21622
		miR-4268 mimics 3	15.2381	23.8343	8.59628	-0.654234	1.57378
		NC					1.13951
		miR-4268 mimics					1.34343
		miR-4268 mimics/NC					1.17896
		p value					0.228492
		Sample Name	GAPDH	EPHB2	ΔCT	ΔΔCT	RQ（2^-ΔΔCT）
		NC 1	15.2938	25.762	10.4682	0	1
		NC 2	15.3249	25.8256	10.5007	0.0325499	0.977691
		NC 3	15.2936	25.8177	10.5241	0.0559216	0.96198
		miR-4268 mimics 1	15.2888	26.0508	10.7621	0.29388	0.815706
		miR-4268 mimics 2	14.9885	26.0079	11.0194	0.551178	0.682463
		miR-4268 mimics 3	15.2381	25.9266	10.6885	0.220331	0.858368
		NC					0.97989
		miR-4268 mimics					0.785512
		miR-4268 mimics/NC					0.801633
		p value					0.0229185
