# Supplementary material for: Circular RNA RBM33 contributes to extracellular matrix degradation via miR-4268/EPHB2 axis in abdominal aortic aneurysm
Source: PeerJ. 2021 Nov 16;9:e12232. doi: 10.7717/peerj.12232 (PMC8603816; doi:10.7717/peerj.12232)
Supplement: Supplemental Information 5 [file peerj-09-12232-s005.zip › Supplemental_Raw data for RT-qPCR/Figure 6B Raw data for RT-qPCR.xlsx]

## Sheet: Sheet1
	Figure 6B Raw data for RT-qPCR
	Sample Name	GAPDH	EPHB2	Δct	ΔΔct	RQ(2^-ΔΔct)
	PC3.1 1	14.9268	24.9524	10.0255	0	1
	PC3.1 2	15.0646	25.2186	10.154	0.128497	0.914784
	PC3.1 3	14.8318	24.978	10.1462	0.120611	0.919798
	RBM33 1	16.5014	25.0752	8.5738	-1.45175	2.73539
	RBM33 2	16.4202	24.7294	8.3092	-1.71634	3.28602
	RBM33 3	16.1	24.5466	8.44656	-1.57899	2.9876
	RBM33+miR 4268 1	15.432	24.6867	9.2547	-0.770847	1.70627
	RBM33+miR 4268 2	15.4144	24.7661	9.3517	-0.673847	1.59532
	RBM33+miR 4268 3	15.8519	24.4386	8.58674	-1.4388	2.71095
	PC3.1					0.944861
	RBM33					3.003
	RBM33+miR 4268					2.00418	p value
	RBM33/ PC3.1					3.17825	0.0016
	RBM33+miR 4268/ PC3.1					2.12114	0.0459
